# Supplementary material for: Abiotic stress growth conditions induce different responses in kernel iron concentration across genotypically distinct maize inbred varieties
Source: Front Plant Sci. 2013 Dec 4;4:488. doi: 10.3389/fpls.2013.00488 (PMC3850239; doi:10.3389/fpls.2013.00488)
Supplement: Data Sheet 1 — Grain mineral and physiological data for each genotype- treatment combination is grouped into separate sheets in the xls file. Inbred genotypes are listed by their letter-number codes using the maize genetics naming conventions. Mineral concentration data from ICP analysis includes experimental plot-specific entry numbers, the inbred ID, the ear number (as some measurements required kernels from more than one ear), while kernel and cob data are presented as entry means. [file DataSheet1.ZIP]

Archive with 7 entries (7 files):
- 68761_Stapleton_Data_Sheet_1.XLS
- 68761_Stapleton_Data_Sheet_2.DOC
- 68761_Stapleton_Data_Sheet_3.CSV
- 68761_Stapleton_Data_Sheet_4.DOC
- 68761_Stapleton_Data_Sheet_5.DOC
- 68761_Stapleton_Data_Sheet_6.DOC
- 68761_Stapleton_Presentation_1.PDF
