# Supplementary material for: Abiotic stress growth conditions induce different responses in kernel iron concentration across genotypically distinct maize inbred varieties
Source: Front Plant Sci. 2013 Dec 4;4:488. doi: 10.3389/fpls.2013.00488 (PMC3850239; doi:10.3389/fpls.2013.00488)
Supplement: Data Sheet 1 — Grain mineral and physiological data for each genotype- treatment combination is grouped into separate sheets in the xls file. Inbred genotypes are listed by their letter-number codes using the maize genetics naming conventions. Mineral concentration data from ICP analysis includes experimental plot-specific entry numbers, the inbred ID, the ear number (as some measurements required kernels from more than one ear), while kernel and cob data are presented as entry means. [file DataSheet1.ZIP › 68761_Stapleton_Data_Sheet_1.XLS]

## Sheet: ICP Data
samplecode	entry	inbred line	ear	replicate	treatment	digest	Fe (ug/g DW)	Mg (mg/g DW)
A17	1	B97	1	1	control	1	17.502	1.26607
C25	1	B97	1	2	control	3	27.325	1.37352
F04	1	B97	1	4	control	6	24.223	1.21872
A08	2	CML103	1	1	control	1	40.292	1.809
C05	2	CML103	1	2	control	3	38.981	1.22937
A44	3	CML228	1	1	control	1	26.147	1.3243
C41	3	CML228	1	2	control	3	30.249	1.21693
A32	4	CML247	1	1	control	1	19.77	1.12857
C29	4	CML247	1	2	control	3	30.171	1.1419
E13	4	CML247	1	3	control	5	17.315	1.12659
F05	4	CML247	1	4	control	6	20.435	0.974308
A21	5	CML277	1	1	control	1	11.639	0.81369
C27	5	CML277	1	2	control	3	15.705	0.872727
A09	6	CML322	1	1	control	1	24.253	0.896414
C34	6	CML322	1	2	control	3	22.69	0.988976
A24	7	CML333	1	1	control	1	29.496	1.21071
C15	7	CML333	1	2	control	3	30.643	1.1437
A18	8	CML52	1	1	control	1	17.8	0.950595
C44	8	CML52	1	2	control	3	30.89	1.10877
E12	8	CML52	1	3	control	5	18.695	0.979845
F06	8	CML52	1	4	control	6	21.059	0.94902
A19	9	CML69	1	1	control	1	20.012	1.2684
C45	9	CML69	1	2	control	3	26.302	1.49883
A03	10	Hp301	1	1	control	1	14.088	1.2006
C46	10	Hp301	1	2	control	3	17.289	1.2
A23	11	IL14H	1	1	control	1	20.165	1.52331
C18	11	IL14H	1	2	control	3	21.351	1.32992
A20	12	Ki11	1	1	control	1	17.165	1.43366
C14	12	Ki11	1	2	control	3	24.875	1.3166
A29	13	Ky21	1	1	control	1	17.249	1.3751
C12	13	Ky21	1	2	control	3	14.73	1.20677
A49	14	M162W	1	1	control	1	20.882	1.0158
C13	14	M162W	1	2	control	3	15.817	1.01059
F07	14	M162W	1	4	control	6	17.233	0.935271
A01	15	M37W	1	1	control	1	22.448	1.38155
C31	15	M37W	1	2	control	3	35.112	1.54348
F08	15	M37W	1	4	control	6	24.36	1.2916
A10	16	Mo18W	1	1	control	1	25.418	1.04343
C43	16	Mo18W	1	2	control	3	12.816	0.999598
F09	16	Mo18W	1	4	control	6	19.412	0.904
A14	17	MS71	1	1	control	1	35.213	1.33554
C21	17	MS71	1	2	control	3	30.092	1.43543
A33	18	NC350	1	1	control	1	30.152	1.1274
C35	18	NC350	1	2	control	3	24.332	1.23307
A52	19	NC358	1	1	control	1	12.518	1.01917
C01	19	NC358	1	2	control	3	19.615	1.07809
F10	19	NC358	1	4	control	6	13.631	0.911245
A05	20	Oh43	1	1	control	1	20.96	1.53825
C10	20	Oh43	1	2	control	3	22.021	1.52088
A50	21	Oh7B	1	1	control	1	11.715	0.951394
C20	21	Oh7B	1	2	control	3	14.453	1.1376
F11	21	Oh7B	1	4	control	6	15.751	1.27831
A51	23	Tx303	1	1	control	1	15.582	1.11634
C28	23	Tx303	1	2	control	3	20.053	1.05952
A31	24	Tzi8	1	1	control	1	12.334	1.31324
C23	24	Tzi8	1	2	control	3	11.578	1.24783
A13	62	B73	3	1	control	1	29.372	0.9738
A41	62	B73	1	1	control	1	23.097	0.97381
A42	62	B73	2	1	control	1	30.802	0.844269
C09	62	B73	1	2	control	3	26.47	0.896457
C26	62	B73	3	2	control	3	24.832	1.07229
C52	62	B73	2	2	control	3	21.989	0.879842
B09	173	B73	3	1	low_nitrogen	2	29.934	1.14524
B37	173	B73	2	1	low_nitrogen	2	34.236	1.10239
B45	173	B73	1	1	low_nitrogen	2	30.84	1.09528
D08	173	B73	2	2	low_nitrogen	4	31.567	0.984462
D14	173	B73	1	2	low_nitrogen	4	23.807	0.960079
D25	173	B73	3	2	low_nitrogen	4	28.823	1.08532
B32	175	B97	1	1	low_nitrogen	2	25.767	1.38214
D27	175	B97	1	2	low_nitrogen	4	30.13	1.53477
B33	176	CML103	1	1	low_nitrogen	2	21.481	0.944048
D16	176	CML103	1	2	low_nitrogen	4	32.413	1.4492
F12	176	CML103	1	4	low_nitrogen	6	26.353	1.15726
B14	177	CML228	1	1	low_nitrogen	2	14.017	1.1432
D33	177	CML228	1	2	low_nitrogen	4	19.199	1.33876
B51	178	CML247	1	1	low_nitrogen	2	17.641	1.13715
D44	178	CML247	1	2	low_nitrogen	4	16.746	1.3506
B19	179	CML277	1	1	low_nitrogen	2	15.288	1.05498
D05	179	CML277	1	2	low_nitrogen	4	21.773	0.878
F13	179	CML277	1	4	low_nitrogen	6	15.9	1.00442
B49	180	CML322	1	1	low_nitrogen	2	22.354	1.29246
D34	180	CML322	1	2	low_nitrogen	4	27.293	1.3344
B48	181	CML333	1	1	low_nitrogen	2	37.782	1.61713
D29	181	CML333	1	2	low_nitrogen	4	31.049	1.42311
B25	182	CML52	1	1	low_nitrogen	2	18.658	1.08048
D28	182	CML52	1	2	low_nitrogen	4	30.958	1.05236
F14	182	CML52	1	4	low_nitrogen	6	16.488	0.914683
B18	183	CML69	1	1	low_nitrogen	2	17.839	1.57036
D52	183	CML69	1	2	low_nitrogen	5	16.985	1.27809
B38	184	Hp301	1	1	low_nitrogen	2	20.564	1.37913
D09	184	Hp301	1	2	low_nitrogen	4	25.771	1.21362
B35	185	IL14H	1	1	low_nitrogen	2	31.527	1.56454
D32	185	IL14H	1	2	low_nitrogen	4	13.487	1.18142
F15	185	IL14H	1	4	low_nitrogen	6	16.891	0.969758
B23	186	Ki11	1	1	low_nitrogen	2	12.774	1.40159
D41	186	Ki11	1	2	low_nitrogen	4	13.857	1.17743
B24	187	Ky21	1	1	low_nitrogen	2	14.394	1.41667
D50	187	Ky21	1	2	low_nitrogen	4	12.97	1.04196
B08	188	M162W	1	1	low_nitrogen	2	11.276	0.857371
D10	188	M162W	1	2	low_nitrogen	4	23.013	1.1156
F16	188	M162W	1	4	low_nitrogen	6	13.9	0.944622
B12	189	M37W	1	1	low_nitrogen	2	22.266	1.34071
D26	189	M37W	1	2	low_nitrogen	4	18.823	1.18016
B15	190	Mo18W	1	1	low_nitrogen	2	20.767	1.09008
D13	190	Mo18W	1	2	low_nitrogen	4	10.73	1.02829
F17	190	Mo18W	1	4	low_nitrogen	6	12.474	1.09442
B28	191	MS71	1	1	low_nitrogen	2	14.788	1.41526
D18	191	MS71	1	2	low_nitrogen	4	23.703	1.34286
F18	191	MS71	1	4	low_nitrogen	6	18.412	1.2552
B17	192	NC350	1	1	low_nitrogen	2	13.096	0.811508
D24	192	NC350	1	2	low_nitrogen	4	20.645	0.883004
F19	192	NC350	1	4	low_nitrogen	6	17.111	0.830556
B16	193	NC358	1	1	low_nitrogen	2	8.529	0.922
D31	193	NC358	1	2	low_nitrogen	4	17.879	1.37628
E19	193	NC358	1	3	low_nitrogen	5	11.372	1.12742
F20	193	NC358	1	4	low_nitrogen	6	12.735	1.00316
B04	194	Oh43	1	1	low_nitrogen	2	26.188	1.48566
D47	194	Oh43	1	2	low_nitrogen	4	26.507	1.40518
B22	195	Oh7B	1	1	low_nitrogen	2	18.95	1.30512
D37	195	Oh7B	1	2	low_nitrogen	4	14.962	1.25469
E01	196	P39	1	1	low_nitrogen	5	27.286	1.33874
B29	197	Tx303	1	1	low_nitrogen	2	11.731	1.00873
D11	197	Tx303	1	2	low_nitrogen	4	13.701	1.13
E18	197	Tx303	1	3	low_nitrogen	5	10.507	1.05823
B52	198	Tzi8	1	1	low_nitrogen	2	12.696	1.19008
D30	198	Tzi8	1	2	low_nitrogen	4	9.301	1.11751
A26	252	B73	2	1	drought	1	22.817	1.08691
A39	252	B73	3	1	drought	1	23.326	1.14308
A40	252	B73	1	1	drought	1	26.711	1.23142
D07	252	B73	1	2	drought	4	21.013	1.1912
D19	252	B73	2	2	drought	4	22.949	1.21706
D40	252	B73	3	2	drought	4	17.791	1.01706
D21	253	B97	1	2	drought	4	27.013	1.6236
E02	253	B97	1	1	drought	5	21.194	1.23071
E11	253	B97	1	3	drought	5	23.152	1.38915
A07	254	CML103	1	1	drought	1	35.252	1.4604
D51	254	CML103	1	2	drought	4	21.263	1.14141
F21	254	CML103	1	4	drought	6	32.213	1.24506
A37	255	CML228	1	1	drought	1	19.639	1.34524
D45	255	CML228	1	2	drought	4	20.129	1.34124
A04	256	CML247	1	1	drought	1	20.852	1.3404
D12	256	CML247	1	2	drought	4	17.786	1.10781
A02	257	CML277	1	1	drought	1	19.372	0.790316
D48	257	CML277	1	2	drought	4	17.271	1.03548
A28	258	CML322	1	1	drought	1	24.384	1.13366
D15	258	CML322	1	2	drought	4	26.939	1.19222
A34	259	CML333	1	1	drought	1	21.988	1.04223
D02	259	CML333	1	2	drought	4	22.704	1.04378
A45	260	CML52	1	1	drought	1	15.157	0.816932
D43	260	CML52	1	2	drought	4	25.733	0.934241
F22	260	CML52	1	4	drought	6	21.124	0.861446
A16	261	CML69	1	1	drought	1	15.139	1.23571
D22	261	CML69	1	2	drought	4	35.13	1.1
F23	261	CML69	1	4	drought	6	21.19	1.23849
A30	262	Hp301	1	1	drought	1	13.178	1.0062
D01	262	Hp301	1	2	drought	4	31.575	1.3293
E15	262	Hp301	1	3	drought	5	16.213	1.314
F24	262	Hp301	1	4	drought	6	17.84	1.0328
A35	263	IL14H	1	1	drought	1	17.614	1.30757
D42	263	IL14H	1	2	drought	4	18.927	1.5876
F25	263	IL14H	1	4	drought	6	18.139	1.16309
A48	264	Ki11	1	1	drought	1	15.269	1.60435
D39	264	Ki11	1	2	drought	4	11.755	1.18125
E14	264	Ki11	1	3	drought	5	12.434	1.40039
A25	265	Ky21	1	1	drought	1	17.07	1.47729
D23	265	Ky21	1	2	drought	4	21.447	1.24821
A47	266	M162W	1	1	drought	1	10.514	1.01607
D20	266	M162W	1	2	drought	4	12.119	1.02874
A27	267	M37W	1	1	drought	1	.	1.19283
D03	267	M37W	1	2	drought	4	30.013	1.36575
F26	267	M37W	1	4	drought	6	23.426	1.18327
A11	268	Mo18W	1	1	drought	1	9.265	1.11693
D06	268	Mo18W	1	2	drought	4	6.388	1.20757
A46	269	MS71	1	1	drought	1	27.175	1.16309
D36	269	MS71	1	2	drought	4	16.693	1.18814
F27	269	MS71	1	4	drought	6	16.084	0.97012
A22	270	NC350	1	1	drought	1	17.279	0.84741
D04	270	NC350	1	2	drought	4	17.611	0.973622
A15	271	NC358	1	1	drought	1	12.127	0.956175
D49	271	NC358	1	2	drought	4	13.817	0.834766
A12	272	Oh43	1	1	drought	1	20.106	1.54303
D35	272	Oh43	1	2	drought	4	16.013	1.2928
A36	273	Oh7B	1	1	drought	1	23.948	1.6962
D46	273	Oh7B	1	2	drought	4	22.021	1.40276
F28	273	Oh7B	1	4	drought	6	15.968	1.30121
A43	275	Tx303	1	1	drought	1	13.95	1.06315
D38	275	Tx303	1	2	drought	4	16.194	0.924803
A38	276	Tzi8	1	1	drought	1	13.24	1.37083
D17	276	Tzi8	1	2	drought	4	12.74	1.06787
B40	329	B73	1	1	low_nitrogen_and_drought	2	20.883	1.16403
B46	329	B73	3	1	low_nitrogen_and_drought	2	26.238	0.923293
B47	329	B73	2	1	low_nitrogen_and_drought	2	16.333	0.974
C03	329	B73	1	2	low_nitrogen_and_drought	3	38.579	1.25817
C07	329	B73	2	2	low_nitrogen_and_drought	3	12.369	0.801976
C40	329	B73	3	2	low_nitrogen_and_drought	3	17.049	1.11028
F29	329	B73	1	4	low_nitrogen_and_drought	6	18.579	0.758333
F30	329	B73	2	4	low_nitrogen_and_drought	6	19.194	0.961508
B11	331	B97	1	1	low_nitrogen_and_drought	2	30.453	1.5216
C19	331	B97	1	2	low_nitrogen_and_drought	3	23.491	1.37036
B34	332	CML103	1	1	low_nitrogen_and_drought	2	23.148	1.16032
C32	332	CML103	1	2	low_nitrogen_and_drought	3	33.398	1.19494
B10	333	CML228	1	1	low_nitrogen_and_drought	2	18.241	1.31142
C42	333	CML228	1	2	low_nitrogen_and_drought	3	34.293	1.2656
F31	333	CML228	1	4	low_nitrogen_and_drought	6	19.841	1.17738
B27	334	CML247	1	1	low_nitrogen_and_drought	2	28.942	1.3119
C16	334	CML247	1	2	low_nitrogen_and_drought	3	22.2	1.20195
B42	335	CML277	1	1	low_nitrogen_and_drought	2	20.724	1.01225
C51	335	CML277	1	2	low_nitrogen_and_drought	3	12.549	1.0292
F32	335	CML277	1	4	low_nitrogen_and_drought	6	17.294	1.13102
B41	336	CML322	1	1	low_nitrogen_and_drought	2	16.547	0.983665
C36	336	CML322	1	2	low_nitrogen_and_drought	3	23.216	1.06211
B39	337	CML333	1	1	low_nitrogen_and_drought	2	29.495	1.30398
C49	337	CML333	1	2	low_nitrogen_and_drought	3	20.485	1.02165
B01	338	CML52	1	1	low_nitrogen_and_drought	2	25.428	1.03202
C38	338	CML52	1	2	low_nitrogen_and_drought	3	18.612	0.998833
B02	339	CML69	1	1	low_nitrogen_and_drought	2	37.375	1.61614
C22	339	CML69	1	2	low_nitrogen_and_drought	3	21.243	1.59127
F33	339	CML69	1	4	low_nitrogen_and_drought	6	19.824	1.0276
B07	340	Hp301	1	1	low_nitrogen_and_drought	2	19.734	1.18606
C11	340	Hp301	1	2	low_nitrogen_and_drought	3	14.985	1.23597
B26	341	IL14H	1	1	low_nitrogen_and_drought	2	15.001	1.5917
C33	341	IL14H	1	2	low_nitrogen_and_drought	3	29.338	1.52182
F34	341	IL14H	1	4	low_nitrogen_and_drought	6	15.071	1.05472
B13	342	Ki11	1	1	low_nitrogen_and_drought	2	22.453	1.1188
C24	342	Ki11	1	2	low_nitrogen_and_drought	3	13.776	1.21383
F35	342	Ki11	1	4	low_nitrogen_and_drought	6	12.847	1.18431
B20	343	Ky21	1	1	low_nitrogen_and_drought	2	27.293	1.3216
C48	343	Ky21	1	2	low_nitrogen_and_drought	3	19.219	1.38571
E16	343	Ky21	1	3	low_nitrogen_and_drought	5	18.613	1.4752
B31	344	M162W	1	1	low_nitrogen_and_drought	2	11.836	1.1252
C04	344	M162W	1	2	low_nitrogen_and_drought	3	11.779	1.08849
B05	345	M37W	1	1	low_nitrogen_and_drought	2	15.733	1.1572
C02	345	M37W	1	2	low_nitrogen_and_drought	3	20.37	1.60318
B43	346	Mo18W	1	1	low_nitrogen_and_drought	2	15.105	0.9476
C17	346	Mo18W	1	2	low_nitrogen_and_drought	3	11.167	0.975099
B36	347	MS71	1	1	low_nitrogen_and_drought	2	10.781	1.07
C47	347	MS71	1	2	low_nitrogen_and_drought	3	20.013	1.17216
F36	347	MS71	1	4	low_nitrogen_and_drought	6	17.929	1.24823
B03	348	NC350	1	1	low_nitrogen_and_drought	2	18.658	1.03506
C37	348	NC350	1	2	low_nitrogen_and_drought	3	24.265	1.13858
B30	349	NC358	1	1	low_nitrogen_and_drought	2	10.089	1.1788
C08	349	NC358	1	2	low_nitrogen_and_drought	3	23.596	1.17598
F37	349	NC358	1	4	low_nitrogen_and_drought	6	11.976	0.973413
B50	350	Oh43	1	1	low_nitrogen_and_drought	2	17.83	1.56508
C39	350	Oh43	1	2	low_nitrogen_and_drought	3	15.849	1.38016
B21	351	Oh7B	1	1	low_nitrogen_and_drought	2	21.918	1.4873
C30	351	Oh7B	1	2	low_nitrogen_and_drought	3	12.521	1.49234
E17	351	Oh7B	1	3	low_nitrogen_and_drought	5	23.933	1.2884
F38	351	Oh7B	1	4	low_nitrogen_and_drought	6	17.551	1.58381
B06	353	Tx303	1	1	low_nitrogen_and_drought	2	13.643	1.00717
C50	353	Tx303	1	2	low_nitrogen_and_drought	3	11.927	0.993359
B44	354	Tzi8	1	1	low_nitrogen_and_drought	2	7.615	1.1259
C06	354	Tzi8	1	2	low_nitrogen_and_drought	3	12.631	1.23745
F39	354	Tzi8	1	4	low_nitrogen_and_drought	6	12.108	1.10359
E03	border_c	hybrid	1	1	control	5	19.487	0.991498
E04	border_c	hybrid	1	2	control	5	19.057	1.09681
E05	border_n	hybrid	1	1	low_nitrogen	5	14.917	0.842
E06	border_n	hybrid	1	2	low_nitrogen	5	7.865	0.820623
F02	border_n	hybrid	1	4	low_nitrogen	6	16.914	1.00549
E09	border_nw	hybrid	1	1	low_nitrogen_and_drought	5	23.009	0.830769
E10	border_nw	hybrid	1	2	low_nitrogen_and_drought	5	11.436	0.877647
F01	border_nw	hybrid	1	4	low_nitrogen_and_drought	6	20.76	0.7564
E07	border_w	hybrid	1	1	drought	5	16.059	0.993798
E08	border_w	hybrid	1	2	drought	5	32.938	0.906719
F03	border_w	hybrid	1	4	drought	6	20.435	1.04229

## Sheet:  Kernel Data
Entry	Genotype	Treatment	Kernel WT, 20k bulk (g)	Kernel WT, 100 k bulk (g)	Kernel WT, Individual (from 100KWT, g)	Cob Diameter (mm)	Cob Length (cm)
1	B97	control	5.22167	26.6	0.266	25.7	15.7
2	CML103	control	5.88633	39.2	0.392	19	12
3	CML228	control	4.578	24.5	0.245	18.3	13.5
4	CML247	control	2.471	n/a	n/a	21.5	10
5	CML277	control	5.36533	28.7	0.287	23	9
6	CML322	control	3.688	19.8	0.198	21	13.8
7	CML333	control	5.087	28.1	0.281	18.8	9.1
8	CML52	control	3.974	21.7	0.217	16.7	9
9	CML69	control	5.48667	27.4	0.274	25	12
10	Hp301	control	2.22233	12.5	0.125	18	11.3
11	IL14H	control	4.02167	21	0.21	22.5	11
12	Ki11	control	4.00733	22.4	0.224	26	9.8
13	Ky21	control	5.78933	33.5	0.335	24	8.8
14	M162W	control	7.33167	37.5	0.375	21	10.2
15	M37W	control	6.99967	33.5	0.335	20	9.8
16	Mo18W	control	4.83533	24.4	0.244	20.2	7.6
17	MS71	control	5.70467	29.4	0.294	22.5	7.8
18	NC350	control	4.325	23.6	0.236	17.5	11.3
19	NC358	control	4.47733	27.7	0.277	25.8	10.4
20	Oh43	control	4.37367	22.1	0.221	22.5	13.3
21	Oh7B	control	3.85333	20.9	0.209	20	12.1
23	Tx303	control	7.19567	n/a	n/a	21.5	9.8
24	Tzi8	control	4.961	37.3	0.373	18	9.3
62	B73	control	6.363	30	0.3	25.7	14.2
173	B73	lowN	5.82267	31.6	0.316	22	13.3
175	B97	lowN	5.48033	23	0.23	21.1	8.8
176	CML103	lowN	5.40767	28.1	0.281	20.7	14.5
177	CML228	lowN	5.06	24.6	0.246	16.5	10.4
178	CML247	lowN	3.83	21.8	0.218	19	10.8
179	CML277	lowN	4.664	25.6	0.256	22.8	9
180	CML322	lowN	4.51467	22.2	0.222	20.7	10.9
181	CML333	lowN	6.335	29.1	0.291	18	10.7
182	CML52	lowN	5.40167	24.2	0.242	19.3	12.6
183	CML69	lowN	5.246	28.2	0.282	26	12.1
184	Hp301	lowN	1.84467	12	0.12	27.9	9.6
185	IL14H	lowN	3.78933	19.9	0.199	21.6	11.6
186	Ki11	lowN	5.835	28.8	0.288	25	15.5
187	Ky21	lowN	na	n/a	n/a	20	9
188	M162W	lowN	8.051	30.4	0.304	18	8.1
189	M37W	lowN	5.67933	n/a	n/a	20	8
190	Mo18W	lowN	4.79367	22.4	0.224	20.6	9
191	MS71	lowN	5.706	26.2	0.262	22.5	10.5
192	NC350	lowN	5.85833	28.8	0.288	19.8	7.9
193	NC358	lowN	4.93633	26.1	0.261	18.8	12.1
194	Oh43	lowN	5.087	24.9	0.249	27	17.5
195	Oh7B	lowN	3.94133	n/a	n/a	12.7	8.7
196	P39	lowN	na	n/a	n/a	14.3	9.8
197	Tx303	lowN	8.124	38.7	0.387	18	11.5
198	Tzi8	lowN	4.28267	n/a	n/a	23	7
252	B73	drought	5.386	29.4	0.294	23.7	12.5
253	B97	drought	6.40933	29.8	0.298	24	10.2
254	CML103	drought	6.46033	28.9	0.289	24	14.3
255	CML228	drought	2.483	n/a	n/a	16.5	7.8
256	CML247	drought	2.70833	18.9	0.189	20.7	11
257	CML277	drought	4.85333	26.8	0.268	23.6	8.8
258	CML322	drought	4.72967	19.4	0.194	23.1	10.9
259	CML333	drought	5.91633	29.7	0.297	20.6	9.1
260	CML52	drought	5.089	29.2	0.292	23.3	10.9
261	CML69	drought	5.59267	29.3	0.293	24	9.8
262	Hp301	drought	1.94533	13.5	0.135	20	13
263	IL14H	drought	na	n/a	n/a	21.5	8
264	Ki11	drought	5.11033	24.2	0.242	26.6	10.6
265	Ky21	drought	6.229	29.3	0.293	23.3	10.4
266	M162W	drought	6.784	29.8	0.298	22.1	11.1
267	M37W	drought	4.57167	31.6	0.316	15.7	11
268	Mo18W	drought	4.466	23.2	0.232	20.8	7.6
269	MS71	drought	4.998	23.9	0.239	25	10.5
270	NC350	drought	5.03333	25.5	0.255	21	8.8
271	NC358	drought	4.161	22.7	0.227	16	8.8
272	Oh43	drought	5.103	28.1	0.281	25	13.8
273	Oh7B	drought	5.28067	23.9	0.239	19.3	15.7
275	Tx303	drought	7.66167	38.6	0.386	24	10.1
276	Tzi8	drought	na	n/a	n/a	19.5	5
329	B73	combined	5.03133	25.7	0.257	23.5	12.7
331	B97	combined	4.19133	10	0.1	21.5	11.3
332	CML103	combined	3.85333	22	0.22	14	11
333	CML228	combined	3.67	n/a	n/a	18	9.5
334	CML247	combined	3.606	19.1	0.191	15.5	11.4
335	CML277	combined	3.70833	24.1	0.241	21.4	7.3
336	CML322	combined	4.36233	22.7	0.227	22.5	8.4
337	CML333	combined	5.17733	30.2	0.302	21.8	11.6
338	CML52	combined	4.436	23.9	0.239	19.6	11.8
339	CML69	combined	4.074	n/a	n/a	17.8	8.1
340	Hp301	combined	1.934	11.3	0.113	17.6	11.1
341	IL14H	combined	na	20.4	0.204	23	11.3
342	Ki11	combined	5.522	29.6	0.296	25.8	11.1
343	Ky21	combined	5.75967	27.2	0.272	23.5	9
344	M162W	combined	6.66733	31.9	0.319	23.8	6.9
345	M37W	combined	3.796	23	0.23	19	8.3
346	Mo18W	combined	4.63167	23.4	0.234	21	9.3
347	MS71	combined	5.70033	30.6	0.306	20.8	10.6
348	NC350	combined	4.617	19.9	0.199	18.1	9.1
349	NC358	combined	4.791	24.2	0.242	25	13.9
350	Oh43	combined	5.483	27.3	0.273	28.3	18.5
351	Oh7B	combined	na	n/a	n/a	13.9	9.9
353	Tx303	combined	7.06333	37.1	0.371	22.7	13.9
354	Tzi8	combined	4.17333	n/a	n/a	20	11
border - control	Hybrid	control	7.30367	41.1	0.411	34.3	20.3
border - LN	Hybrid	lowN	5.86233	34.2	0.342	26.8	16
border - LW	Hybrid	drought	6.349	31.9	0.319	31.5	17.3
border - LWN	Hybrid	combined	5.30567	30.6	0.306	25.7	13.3
