# Supplementary material for: Abiotic stress growth conditions induce different responses in kernel iron concentration across genotypically distinct maize inbred varieties
Source: Front Plant Sci. 2013 Dec 4;4:488. doi: 10.3389/fpls.2013.00488 (PMC3850239; doi:10.3389/fpls.2013.00488)
Supplement: Data Sheet 1 — Grain mineral and physiological data for each genotype- treatment combination is grouped into separate sheets in the xls file. Inbred genotypes are listed by their letter-number codes using the maize genetics naming conventions. Mineral concentration data from ICP analysis includes experimental plot-specific entry numbers, the inbred ID, the ear number (as some measurements required kernels from more than one ear), while kernel and cob data are presented as entry means. [file DataSheet1.ZIP › 68761_Stapleton_Data_Sheet_3.CSV]

inbred	treatment	kernelwt	Fe_conc	kern_pred	Fe_pred
B97	control	0.266	17.502	0.29795	27.1318
B97	control	0.266	27.325	0.29795	27.1318
B97	control	0.266	24.223	0.29795	27.1318
CML103	control	0.392	40.292	0.307888889	32.05444444
CML103	control	0.392	38.981	0.307888889	32.05444444
CML228	control	0.245	26.147	0.258333333	29.36416667
CML228	control	0.245	30.249	0.258333333	29.36416667
CML277	control	0.287	11.639	0.261947368	16.32394737
CML277	control	0.287	15.705	0.261947368	16.32394737
CML322	control	0.198	24.253	0.222833333	22.18316667
CML322	control	0.198	22.69	0.222833333	22.18316667
CML333	control	0.281	29.496	0.307888889	32.05444444
CML333	control	0.281	30.643	0.307888889	32.05444444
CML52	control	0.217	17.8	0.222833333	22.18316667
CML52	control	0.217	30.89	0.222833333	22.18316667
CML52	control	0.217	18.695	0.222833333	22.18316667
CML52	control	0.217	21.059	0.222833333	22.18316667
CML69	control	0.274	20.012	0.222833333	22.18316667
CML69	control	0.274	26.302	0.222833333	22.18316667
Hp301	control	0.125	14.088	0.261947368	16.32394737
Hp301	control	0.125	17.289	0.261947368	16.32394737
IL14H	control	0.21	20.165	0.222833333	22.18316667
IL14H	control	0.21	21.351	0.222833333	22.18316667
Ki11	control	0.224	17.165	0.292666667	17.26193333
Ki11	control	0.224	24.875	0.292666667	17.26193333
Ky21	control	0.335	17.249	0.261947368	16.32394737
Ky21	control	0.335	14.73	0.261947368	16.32394737
M162W	control	0.375	20.882	0.292666667	17.26193333
M162W	control	0.375	15.817	0.292666667	17.26193333
M162W	control	0.375	17.233	0.292666667	17.26193333
M37W	control	0.335	22.448	0.29795	27.1318
M37W	control	0.335	35.112	0.29795	27.1318
M37W	control	0.335	24.36	0.29795	27.1318
Mo18W	control	0.244	25.418	0.292666667	17.26193333
Mo18W	control	0.244	12.816	0.292666667	17.26193333
Mo18W	control	0.244	19.412	0.292666667	17.26193333
MS71	control	0.294	35.213	0.258333333	29.36416667
MS71	control	0.294	30.092	0.258333333	29.36416667
NC350	control	0.236	30.152	0.258333333	29.36416667
NC350	control	0.236	24.332	0.258333333	29.36416667
NC358	control	0.277	12.518	0.292666667	17.26193333
NC358	control	0.277	19.615	0.292666667	17.26193333
NC358	control	0.277	13.631	0.292666667	17.26193333
Oh43	control	0.221	20.96	0.222833333	22.18316667
Oh43	control	0.221	22.021	0.222833333	22.18316667
Oh7B	control	0.209	11.715	0.261947368	16.32394737
Oh7B	control	0.209	14.453	0.261947368	16.32394737
Oh7B	control	0.209	15.751	0.261947368	16.32394737
Tx303	control	0.373	15.582	0.292666667	17.26193333
Tx303	control	0.373	20.053	0.292666667	17.26193333
Tzi8	control	0.254	12.334	0.292666667	17.26193333
Tzi8	control	0.254	11.578	0.292666667	17.26193333
B73	control	0.3	29.372	0.29795	27.1318
B73	control	0.3	23.097	0.29795	27.1318
B73	control	0.3	30.802	0.29795	27.1318
B73	control	0.3	26.47	0.29795	27.1318
B73	control	0.3	24.832	0.29795	27.1318
B73	control	0.3	21.989	0.29795	27.1318
B73	lowN	0.316	29.934	0.29795	27.1318
B73	lowN	0.316	34.236	0.29795	27.1318
B73	lowN	0.316	30.84	0.29795	27.1318
B73	lowN	0.316	31.567	0.29795	27.1318
B73	lowN	0.316	23.807	0.29795	27.1318
B73	lowN	0.316	28.823	0.29795	27.1318
B97	lowN	0.23	25.767	0.29795	27.1318
B97	lowN	0.23	30.13	0.29795	27.1318
CML103	lowN	0.281	21.481	0.307888889	32.05444444
CML103	lowN	0.281	32.413	0.307888889	32.05444444
CML103	lowN	0.281	26.353	0.307888889	32.05444444
CML228	lowN	0.246	14.017	0.260277778	18.19216667
CML228	lowN	0.246	19.199	0.260277778	18.19216667
CML247	lowN	0.218	17.641	0.238378378	21.2742973
CML247	lowN	0.218	16.746	0.238378378	21.2742973
CML277	lowN	0.256	15.288	0.261947368	16.32394737
CML277	lowN	0.256	21.773	0.261947368	16.32394737
CML277	lowN	0.256	15.9	0.261947368	16.32394737
CML322	lowN	0.222	22.354	0.238378378	21.2742973
CML322	lowN	0.222	27.293	0.238378378	21.2742973
CML333	lowN	0.291	37.782	0.307888889	32.05444444
CML333	lowN	0.291	31.049	0.307888889	32.05444444
CML52	lowN	0.242	18.658	0.238378378	21.2742973
CML52	lowN	0.242	30.958	0.238378378	21.2742973
CML52	lowN	0.242	16.488	0.238378378	21.2742973
CML69	lowN	0.282	17.839	0.238378378	21.2742973
CML69	lowN	0.282	16.985	0.238378378	21.2742973
Hp301	lowN	0.12	20.564	0.261947368	16.32394737
Hp301	lowN	0.12	25.771	0.261947368	16.32394737
IL14H	lowN	0.199	31.527	0.238378378	21.2742973
IL14H	lowN	0.199	13.487	0.238378378	21.2742973
IL14H	lowN	0.199	16.891	0.238378378	21.2742973
Ki11	lowN	0.288	12.774	0.285236842	13.40186842
Ki11	lowN	0.288	13.857	0.285236842	13.40186842
M162W	lowN	0.304	11.276	0.285236842	13.40186842
M162W	lowN	0.304	23.013	0.285236842	13.40186842
M162W	lowN	0.304	13.9	0.285236842	13.40186842
Mo18W	lowN	0.224	20.767	0.285236842	13.40186842
Mo18W	lowN	0.224	10.73	0.285236842	13.40186842
Mo18W	lowN	0.224	12.474	0.285236842	13.40186842
MS71	lowN	0.262	14.788	0.260277778	18.19216667
MS71	lowN	0.262	23.703	0.260277778	18.19216667
MS71	lowN	0.262	18.412	0.260277778	18.19216667
NC350	lowN	0.288	13.096	0.260277778	18.19216667
NC350	lowN	0.288	20.645	0.260277778	18.19216667
NC350	lowN	0.288	17.111	0.260277778	18.19216667
NC358	lowN	0.261	8.529	0.285236842	13.40186842
NC358	lowN	0.261	17.879	0.285236842	13.40186842
NC358	lowN	0.261	11.372	0.285236842	13.40186842
NC358	lowN	0.261	12.735	0.285236842	13.40186842
Oh43	lowN	0.249	26.188	0.238378378	21.2742973
Oh43	lowN	0.249	26.507	0.238378378	21.2742973
Tx303	lowN	0.387	11.731	0.285236842	13.40186842
Tx303	lowN	0.387	13.701	0.285236842	13.40186842
Tx303	lowN	0.387	10.507	0.285236842	13.40186842
B73	lowWate	0.294	22.817	0.268571429	22.85955357
B73	lowWate	0.294	23.326	0.268571429	22.85955357
B73	lowWate	0.294	26.711	0.268571429	22.85955357
B73	lowWate	0.294	21.013	0.268571429	22.85955357
B73	lowWate	0.294	22.949	0.268571429	22.85955357
B73	lowWate	0.294	17.791	0.268571429	22.85955357
B97	lowWate	0.298	27.013	0.268571429	22.85955357
B97	lowWate	0.298	21.194	0.268571429	22.85955357
B97	lowWate	0.298	23.152	0.268571429	22.85955357
CML103	lowWate	0.289	35.252	0.2614	29.0548
CML103	lowWate	0.289	21.263	0.2614	29.0548
CML103	lowWate	0.289	32.213	0.2614	29.0548
CML247	lowWate	0.189	20.852	0.238378378	21.2742973
CML247	lowWate	0.189	17.786	0.238378378	21.2742973
CML277	lowWate	0.268	19.372	0.24076	19.63804
CML277	lowWate	0.268	17.271	0.24076	19.63804
CML322	lowWate	0.194	24.384	0.238378378	21.2742973
CML322	lowWate	0.194	26.939	0.238378378	21.2742973
CML333	lowWate	0.297	21.988	0.268571429	22.85955357
CML333	lowWate	0.297	22.704	0.268571429	22.85955357
CML52	lowWate	0.292	15.157	0.238378378	21.2742973
CML52	lowWate	0.292	25.733	0.238378378	21.2742973
CML52	lowWate	0.292	21.124	0.238378378	21.2742973
CML69	lowWate	0.293	15.139	0.238378378	21.2742973
CML69	lowWate	0.293	35.13	0.238378378	21.2742973
CML69	lowWate	0.293	21.19	0.238378378	21.2742973
Hp301	lowWate	0.135	13.178	0.24076	19.63804
Hp301	lowWate	0.135	31.575	0.24076	19.63804
Hp301	lowWate	0.135	16.213	0.24076	19.63804
Hp301	lowWate	0.135	17.84	0.24076	19.63804
Ki11	lowWate	0.242	15.269	0.285236842	13.40186842
Ki11	lowWate	0.242	11.755	0.285236842	13.40186842
Ki11	lowWate	0.242	12.434	0.285236842	13.40186842
Ky21	lowWate	0.293	17.07	0.24076	19.63804
Ky21	lowWate	0.293	21.447	0.24076	19.63804
M162W	lowWate	0.298	10.514	0.285236842	13.40186842
M162W	lowWate	0.298	12.119	0.285236842	13.40186842
M37W	lowWate	0.316	26.7195	0.268571429	22.85955357
M37W	lowWate	0.316	30.013	0.268571429	22.85955357
M37W	lowWate	0.316	23.426	0.268571429	22.85955357
Mo18W	lowWate	0.232	9.265	0.285236842	13.40186842
Mo18W	lowWate	0.232	6.388	0.285236842	13.40186842
MS71	lowWate	0.239	27.175	0.260277778	18.19216667
MS71	lowWate	0.239	16.693	0.260277778	18.19216667
MS71	lowWate	0.239	16.084	0.260277778	18.19216667
NC350	lowWate	0.255	17.279	0.260277778	18.19216667
NC350	lowWate	0.255	17.611	0.260277778	18.19216667
NC358	lowWate	0.227	12.127	0.285236842	13.40186842
NC358	lowWate	0.227	13.817	0.285236842	13.40186842
Oh43	lowWate	0.281	20.106	0.238378378	21.2742973
Oh43	lowWate	0.281	16.013	0.238378378	21.2742973
Oh7B	lowWate	0.239	23.948	0.24076	19.63804
Oh7B	lowWate	0.239	22.021	0.24076	19.63804
Oh7B	lowWate	0.239	15.968	0.24076	19.63804
Tx303	lowWate	0.386	13.95	0.285236842	13.40186842
Tx303	lowWate	0.386	16.194	0.285236842	13.40186842
B73	lowNlow	0.257	20.883	0.268571429	22.85955357
B73	lowNlow	0.257	26.238	0.268571429	22.85955357
B73	lowNlow	0.257	16.333	0.268571429	22.85955357
B73	lowNlow	0.257	38.579	0.268571429	22.85955357
B73	lowNlow	0.257	12.369	0.268571429	22.85955357
B73	lowNlow	0.257	17.049	0.268571429	22.85955357
B73	lowNlow	0.257	18.579	0.268571429	22.85955357
B73	lowNlow	0.257	19.194	0.268571429	22.85955357
B97	lowNlow	0.1	30.453	0.268571429	22.85955357
B97	lowNlow	0.1	23.491	0.268571429	22.85955357
CML103	lowNlow	0.22	23.148	0.2614	29.0548
CML103	lowNlow	0.22	33.398	0.2614	29.0548
CML247	lowNlow	0.191	28.942	0.238378378	21.2742973
CML247	lowNlow	0.191	22.2	0.238378378	21.2742973
CML277	lowNlow	0.241	20.724	0.24076	19.63804
CML277	lowNlow	0.241	12.549	0.24076	19.63804
CML277	lowNlow	0.241	17.294	0.24076	19.63804
CML322	lowNlow	0.227	16.547	0.238378378	21.2742973
CML322	lowNlow	0.227	23.216	0.238378378	21.2742973
CML333	lowNlow	0.302	29.495	0.268571429	22.85955357
CML333	lowNlow	0.302	20.485	0.268571429	22.85955357
CML52	lowNlow	0.239	25.428	0.238378378	21.2742973
CML52	lowNlow	0.239	18.612	0.238378378	21.2742973
Hp301	lowNlow	0.113	19.734	0.24076	19.63804
Hp301	lowNlow	0.113	14.985	0.24076	19.63804
IL14H	lowNlow	0.204	15.001	0.238378378	21.2742973
IL14H	lowNlow	0.204	29.338	0.238378378	21.2742973
IL14H	lowNlow	0.204	15.071	0.238378378	21.2742973
Ki11	lowNlow	0.296	22.453	0.285236842	13.40186842
Ki11	lowNlow	0.296	13.776	0.285236842	13.40186842
Ki11	lowNlow	0.296	12.847	0.285236842	13.40186842
Ky21	lowNlow	0.272	27.293	0.24076	19.63804
Ky21	lowNlow	0.272	19.219	0.24076	19.63804
Ky21	lowNlow	0.272	18.613	0.24076	19.63804
M162W	lowNlow	0.319	11.836	0.285236842	13.40186842
M162W	lowNlow	0.319	11.779	0.285236842	13.40186842
M37W	lowNlow	0.23	15.733	0.268571429	22.85955357
M37W	lowNlow	0.23	20.37	0.268571429	22.85955357
Mo18W	lowNlow	0.234	15.105	0.285236842	13.40186842
Mo18W	lowNlow	0.234	11.167	0.285236842	13.40186842
MS71	lowNlow	0.306	10.781	0.260277778	18.19216667
MS71	lowNlow	0.306	20.013	0.260277778	18.19216667
MS71	lowNlow	0.306	17.929	0.260277778	18.19216667
NC350	lowNlow	0.199	18.658	0.260277778	18.19216667
NC350	lowNlow	0.199	24.265	0.260277778	18.19216667
NC358	lowNlow	0.242	10.089	0.285236842	13.40186842
NC358	lowNlow	0.242	23.596	0.285236842	13.40186842
NC358	lowNlow	0.242	11.976	0.285236842	13.40186842
Oh43	lowNlow	0.273	17.83	0.238378378	21.2742973
Oh43	lowNlow	0.273	15.849	0.238378378	21.2742973
Tx303	lowNlow	0.371	13.643	0.285236842	13.40186842
Tx303	lowNlow	0.371	11.927	0.285236842	13.40186842
hybrid	control	0.411	19.487	0.261947368	16.32394737
hybrid	control	0.411	19.057	0.261947368	16.32394737
hybrid	lowN	0.342	14.917	0.261947368	16.32394737
hybrid	lowN	0.342	7.865	0.261947368	16.32394737
hybrid	lowN	0.342	16.914	0.261947368	16.32394737
hybrid	lowNlow	0.306	23.009	0.24076	19.63804
hybrid	lowNlow	0.306	11.436	0.24076	19.63804
hybrid	lowNlow	0.306	20.76	0.24076	19.63804
hybrid	lowWate	0.319	16.059	0.24076	19.63804
hybrid	lowWate	0.319	32.938	0.24076	19.63804
hybrid	lowWate	0.319	20.435	0.24076	19.63804
